# Supplementary material for: Mucosal Melanoma Clinical Management and Prognostic Implications: A Retrospective Cohort Study
Source: Cancers (Basel). 2024 Jan 3;16(1):227. doi: 10.3390/cancers16010227 (PMC10778057; doi:10.3390/cancers16010227)
Supplement: Supplementary file 1 [file cancers-16-00227-s001.zip]

Archive with 1 entries (1 files):
- cancers-2757297-supplementary.pdf
